# Supplementary material for: Brownotate, a Comprehensive Solution to Generate Protein Sequence Databases for Any Species
Source: Proteomics. 2026 Jan 6;26(5):13–26. doi: 10.1002/pmic.70094 (PMC13106930; doi:10.1002/pmic.70094)
Supplement: Supplementary file 3 — Supporting File 3: pmic70094‐sup‐0003‐TableS1.xlsx. [file PMIC-26--s006.xlsx]

## Sheet: Feuil1
Table S1. Reference sequencing datasets used to evaluate Brownotate performance
Listed are the sequencing datasets found in the NCBI SRA database, which were used to run Brownotate and assess its performance. Sequencing depth estimates the number of time each base in the genome is sequenced (ratio of total sequencing length divided by reference assembly length). The genome of some species has been assembled using different datasets to evaluate the influence of the platform, …
Group	Species	Accession(s)	Platform	Strategy/Selection	Total Sequencing length (bp)	Sequencing depth (ratio)	Evaluation of the influence of…
Bacteria	Staphylococcus aureus	SRR19433003;SRR19433004;SRR19433005;SRR19433006	ILLUMINA (2);OXFORD_NANOPORE (2)	WGS/RANDOM (4)	1099235082	389.612	-
Bacteria	Levilactobacillus brevis	SRR18214253;SRR18214269;SRR18214288;SRR18214316	ILLUMINA (4)	WGS/RANDOM (4)	1132554599	443.674	-
Bacteria	Myxococcus xanthus	SRR18680377;SRR15834097;SRR14464903;SRR9615302	ILLUMINA (4)	ChIP-Seq/ChIP (1);WGS/RANDOM (1);WGS/unspecified (1);WGS/RANDOM PCR (1)	4024589206	440.338	-
Fungi	Emericella nidulans	SRR15035619;SRR15035620;SRR15035621;SRR15035622;SRR12336644;SRR12336645;SRR12247385;SRR12247386;SRR12247387;SRR12247388	ION_TORRENT (4);ILLUMINA (6)	ChIP-Seq/ChIP (4);MNase-Seq/MNase (2);WGS/RANDOM (4)	7564525078	271.137	-
Fungi	Emericella nidulans v2	SRR15035619;SRR15035620;SRR15035621;SRR15035622	ION_TORRENT (4)	WGS/RANDOM (4)	1554404988	51.3412	Platform
Fungi	Emericella nidulans v3	SRR25010826	OXFORD_NANOPORE (1)	WGS/RANDOM (1)	1609887260	53.1738	Platform
Fungi	Saccharomyces cerevisiae	ERR9828492;ERR9828472;ERR3083942;SRR5630070	ILLUMINA (4)	WGS/unspecified (1);WGS/RANDOM (3)	2751744173	226.349	Platform / Depth
Fungi	Saccharomyces cerevisiae v2	ERR9828444;ERR9828381;ERR9828401;ERR9828433;ERR9828432;ERR9828369;ERR9828382;ERR9828425;ERR9828378;ERR9828409;ERR9828455;ERR9828449;ERR9828368;ERR9828392;ERR9828393;ERR9828390;ERR9828445;ERR9828441;ERR9828400;ERR9828430;ERR9828383;ERR9828380;ERR9828408;ERR9828367;ERR9828435;ERR9828417;ERR9828385;ERR9828377;ERR9828398;ERR9828438	ILLUMINA (30)	WGS/RANDOM (30)	47246640660	3886.34	Depth
Fungi	Saccharomyces cerevisiae v3	SRR27006222	OXFORD_NANOPORE (1)	WGS/RANDOM (1)	2669879916	219.615	Platform
Fungi	Saccharomyces cerevisiae v4	ERR12663761	ILLUMINA (1)	ChIP-Seq/ChIP (1)	2714017258	223.245	Strategy
Fungi	Fusarium oxysporum	SRR11823423;SRR18318438;SRR18318449;SRR6118172	ILLUMINA (3);PACBIO_SMRT (1)	WGS/RANDOM (4)	37800259518	789.046	-
Fungi	Fusarium oxysporum v2	SRR11823424	ILLUMINA (1)	WGS/RANDOM (1)	3722751900	77.709	Strategy
Fungi	Fusarium oxysporum v3	SRR26184568	ILLUMINA (1)	ChIP-Seq/ChIP (1)	4203122400	87.7363	Strategy
Fungi	Agaricus bisporus	SRR27909307	ILLUMINA (1)	WGS/RANDOM (1)	5168714100	170.958	Strategy / Depth
Fungi	Agaricus bisporus v2	SRR27909307;SRR27909308;SRR27909309;SRR27909310;SRR27909311	ILLUMINA (5)	WGS/RANDOM (5)	30281753400	1001.59	Depth
Fungi	Agaricus bisporus v3	SRR27909307;SRR27909308	ILLUMINA (2)	WGS/RANDOM (2)	11815067700	390.791	Depth
Fungi	Agaricus bisporus v4	SRR13361440	ILLUMINA (1)	Hi-C/RANDOM (1)	5179857120	171.327	Strategy
Fungi	Botryobasidium botryosum	SRR397622	ILLUMINA (1)	WGS/RANDOM (1)	7990852600	171.204	Depth
Fungi	Botryobasidium botryosum v2	SRR397622;SRR397624	ILLUMINA (2)	WGS/RANDOM (2)	15353451030	328.949	Depth
Fungi	Botryobasidium botryosum v3	SRR397622;SRR397623	ILLUMINA (2)	WGS/RANDOM (2)	20203829000	432.868	Depth
Fungi	Botryobasidium botryosum v4	SRR397622;SRR397623;SRR397624	ILLUMINA (3)	WGS/RANDOM (3)	27566427430	590.612	Depth
Fungi	Rhodotorula toruloides	SRR2001599	ILLUMINA (1)	WGS/RANDOM (1)	4807460418	237.711	Strategy / Depth
Fungi	Rhodotorula toruloides v2	SRR17138793	ILLUMINA (1)	WGS/PCR (1)	4803852856	237.533	Strategy
Fungi	Rhodotorula toruloides v3	SRR5884083	PACBIO_SMRT (1)	WGS/RANDOM (1)	1703257359	84.2198	Platform
Fungi	Rhodotorula toruloides v4	SRR28069068	ILLUMINA (1)	MNase-Seq/RANDOM (1)	4836429434	239.144	Strategy
Fungi	Rhodotorula toruloides v5	SRR516826	ILLUMINA (1)	WGS/RANDOM (1)	905857304	44.7913	Depth
Fungi	Rhodotorula toruloides v6	SRR11079978	ILLUMINA (1)	WGS/RANDOM (1)	1612657048	79.74	Platform / Depth
Arthropoda	Drosophila melanogaster	SRR17400558;SRR17400559;SRR17400560;SRR17400561;SRR17400562;SRR17400563;SRR17400564;SRR17400565;SRR17400566;SRR17400567;SRR17400568;SRR17400569	ILLUMINA (12)	WGS/RANDOM (12)	13041085706	90.7357	-
Arthropoda	Anopheles gambiae	ERR9867194;ERR9867193;ERR9867192;ERR9867190;ERR9867189;ERR9867188;ERR9867187;ERR9867186;ERR9867185;ERR9867184;ERR9867183;ERR9867182	ILLUMINA (12)	WGS/RANDOM (12)	143936359222	543.101	-
Arthropoda	Apis mellifera	ERR4367146;ERR4367143;ERR4367130;ERR4367102	ILLUMINA (4)	WGS/RANDOM (4)	30901513800	137.187	-
Birds	Gallus gallus	SRR18672788;SRR18672777;ERR5036834;ERR2197703	ILLUMINA (4)	WGS/RANDOM (2);WGS/PCR (2)	5774956248	5.48256	-
Birds	Cyanistes caeruleus	SRR16182117	ILLUMINA (1)	WGS/RANDOM (1)	36056688114	30.3768	-
Birds	Spheniscus demersus	SRR9860198	BGISEQ (1)	OTHER/unspecified (1)	47045440200	36.8971	-
Reptiles	Naja naja	SRR10428156;SRR10428157;SRR10428158;SRR10428159;SRR10428160;SRR10428161	ILLUMINA (6)	WGA/PCR (6)	676365511500	382.444	-
Reptiles	Pogona vitticeps	SRR17072953	BGISEQ (1)	WGS/RANDOM (1)	117091999400	68.2086	-
Reptiles	Caretta caretta	SRR19627291	ILLUMINA (1)	Hi-C/Restriction Digest (1)	80222953500	37.5925	-
Mammals	Chlorocebus sabaeus	DRR322168	ILLUMINA (1)	WGS/RANDOM (1)	274753768800	93.5228	Depth
Mammals	Chlorocebus sabaeus v2	DRR018828	ILLUMINA (1)	WGS/RANDOM PCR (1)	120224778946	40.923	Strategy / Depth
Mammals	Chlorocebus sabaeus v3	SRR26734134	ILLUMINA (1)	Hi-C/other (1)	169417411268	57.6676	Strategy
Mammals	Phascolarctos cinereus	ERR3485163	ILLUMINA (1)	WGS/RANDOM (1)	138109602577	43.2595	Depth
Mammals	Phascolarctos cinereus v2	SRR26079511	ILLUMINA (1)	WGS/other (1)	23405884307	7.33133	Depth
Mammals	Phascolarctos cinereus v3	SRR23944311	ILLUMINA (1)	WGS/other (1)	239036550166	74.8725	Depth
Mammals	Ursus arctos	SRR19395448	ILLUMINA (1)	WGS/RANDOM (1)	157678553632	63.7276	Strategy
Mammals	Ursus arctos v2	SRR24266670	ILLUMINA (1)	Hi-C/RANDOM (1)	135946140300	54.9442	Strategy
Mammals	Canis lupus	SRR14411187	ILLUMINA (1)	WGS/RANDOM (1)	132560018316	53.4089	Depth
Mammals	Canis lupus v2	SRR19572801	ILLUMINA (1)	WGS/RANDOM (1)	52698659700	21.2325	Depth
Mammals	Orcinus orca	SRR15222850	ILLUMINA (1)	WGS/RANDOM (1)	25562570650	9.6559	Depth
Mammals	Orcinus orca v2	SRR15222850;SRR15235397;SRR15235398;SRR15235399	ILLUMINA (4)	WGS/RANDOM (4)	118740055627	44.8524	Depth
Mammals	Suricata suricatta	SRR11434616	ILLUMINA (1)	WGS/RANDOM (1)	110580254500	46.9839	-
Mammals	Chrysochloris asiatica	SRR360794;SRR360795;SRR360796;SRR360797	ILLUMINA (4)	WGS/RANDOM (4)	45646096020	10.842	-
Mammals	Bos taurus	SRR30779391	OXFORD_NANOPORE (1)	WGS/RANDOM (1)	29689388794	10.7155	-
Mammals	Delphinapterus leucas	SRR31226119;SRR31226199	ILLUMINA (2)	OTHER/other (2)	136680317566	57.8474	-
Mammals	Ovis aries	SRR33141828	ILLUMINA (1)	WGS/PCR (1)	34796793286	13.1108	-
Mammals	Panthera tigris	SRR32280393	ILLUMINA (1)	WGS/RANDOM (1)	148339781921	61.5851	-
Fishes	Pimephales promelas	SRR18560774	ILLUMINA (1)	WGS/RANDOM (1)	22287547754	20.8992	-
Fishes	Danio rerio	SRR7080552	ILLUMINA (1)	WGS/RANDOM (1)	79752261500	47.4941	-
Fishes	Oryzias latipes	DRR258414	ILLUMINA (1)	WGS/unspecified (1)	96878755068	131.977	-
Plants	Cannabis sativa	SRR10578288	ILLUMINA (1)	WGS/RANDOM (1)	98683400550	112.633	Depth
Plants	Cannabis sativa v2	SRR10578288;SRR10578251;SRR10578252	ILLUMINA (3)	WGS/RANDOM (3)	250309176558	285.693	Depth
Plants	Arabidopsis thaliana	DRR283592	ILLUMINA (1)	WGS/RANDOM (1)	60667194198	506.96	Depth
Plants	Arabidopsis thaliana v2	SRR23680151	BGISEQ (1)	WGS/RANDOM (1)	8117047200	67.8294	Platform / Depth
Plants	Arabidopsis thaliana v3	ERR10084084	OXFORD_NANOPORE (1)	WGS/RANDOM (1)	8508194517	71.0979	Platform
Plants	Rosa chinensis	SRR6175515;SRR6175511;SRR22351984	ILLUMINA (3)	WGS/PCR (1);WGS/other (2)	42300085454	82.1171	-
Plants	Brachypodium distachyon	ERR11451621;ERR11451619;ERR11451616;ERR11451623;ERR11451632;ERR11451631;ERR11451636;ERR11451625;ERR11451643;ERR11451650;ERR11451653;ERR11451655;ERR11451659;ERR11451656;ERR11451664;ERR11451662;ERR11451665;ERR11451667;ERR11451669;ERR11451670;ERR11451671;ERR11451672;ERR11451640;ERR11451675;ERR11451674;ERR11451676;ERR11451679;ERR11451678;ERR11451680;ERR11451681;ERR11451683;ERR11451684;ERR11451654;ERR…	ILLUMINA (74)	WGS/unspecified (74)	264587995800	975.265	Depth
Plants	Brachypodium distachyon v2	ERR11451625;ERR11451727;ERR11451654;ERR11451649	ILLUMINA (4)	WGS/unspecified (4)	41450860800	152.787	Depth
Plants	Brachypodium distachyon v3	ERR11451625;ERR11451649	ILLUMINA (2)	WGS/unspecified (2)	20852726100	76.8626	Depth
Plants	Hordeum vulgare	ERR4044714;ERR4044711;ERR4044718;ERR4044715;ERR4044722;ERR4044717;ERR4044716;ERR4044709;ERR4044712;ERR4044723;ERR4044721;ERR4044720;ERR4044710;ERR4044719;ERR4044713;ERR4044708;ERR4044727;ERR4044736;ERR4044733;ERR4044724;ERR4044726;ERR4044725;ERR4044730;ERR4044734;ERR4044737;ERR4044729;ERR4044731;ERR4044735;ERR4044728;ERR4044739;ERR4044738;ERR4044732	ILLUMINA (32)	WGS/RANDOM (32)	68096000000	16.1147	-
Plants	Vitis vinifera	SRR25432386;SRR25432377;SRR25432379;SRR25432389;SRR25432396;SRR25432394;SRR25432397;SRR25432392;SRR25432398;SRR25432395	ILLUMINA (10)	WGS/RANDOM (10)	73214785800	147.668	-
Plants	Capsicum annuum	SRR19895533;SRR19895534	ILLUMINA (2)	WGS/RANDOM (2)	78920176200	24.5667	Depth
Plants	Capsicum annuum v2	SRR19895542	ILLUMINA (1)	WGS/RANDOM (1)	33236431500	10.346	Depth
Plants	Phalaenopsis aphrodite	SRR5483068;SRR5483076	ILLUMINA (2)	WGS/RANDOM (2)	77459997726	75.5636	-
Plants	Lycium ruthenicum	SRR28640785	ILLUMINA (1)	Hi-C/RANDOM (1)	199759153854	88.7307	-
Others	Plasmodium falciparum	SRR22585767;SRR22585759;SRR22585766;SRR22585765;SRR22585743;SRR22585789	ILLUMINA (6)	WGA/RANDOM (6)	49947079800	2141.18	-
Others	Amphimedon queenslandica	SRR9945483	BGISEQ (1)	WGS/RANDOM (1)	34040941400	216.107	-
Others	Caenorhabditis elegans	SRR22507560	ILLUMINA (1)	WGS/unspecified (1)	78678599594	784.539	-
