# Supplementary material for: Brownotate, a Comprehensive Solution to Generate Protein Sequence Databases for Any Species
Source: Proteomics. 2026 Jan 6;26(5):13–26. doi: 10.1002/pmic.70094 (PMC13106930; doi:10.1002/pmic.70094)
Supplement: Supplementary file 4 — Supporting File 4: pmic70094‐sup‐0004‐TableS5.xlsx. [file PMIC-26--s001.xlsx]

## Sheet: Sheet1
Table S5. PRIDE datasets and raw files used for MaxQuant searches
Listed are the PRIDE data identifiers and the raw files that were used for our MaxQuant analyses. Species are defined using abbreviations (between brackets) as reported in Table 1. Ba: bacteria; Fu: fungi; Ar: arthropods; Bi: birds; Re: reptiles; Ma: mammals; Fi: fish; Pl: plants; Ot: other taxonomic classes.
Species	Pride dataset identifier	Raw file title
S. aureus (Ba1)	PXD031708	200330_SMH_200227_P20.raw
S. aureus (Ba1)	PXD031708	200330_SMH_200227_P21.raw
S. aureus (Ba1)	PXD031708	191220_SMH_191218_P03.raw
S. aureus (Ba1)	PXD031708	200330_SMH_200227_P22.raw
S. aureus (Ba1)	PXD031708	200330_SMH_200227_P24.raw
S. aureus (Ba1)	PXD031708	200330_SMH_200227_P19.raw
S. aureus (Ba1)	PXD031708	191220_SMH_191218_P04.raw
S. aureus (Ba1)	PXD031708	200330_SMH_200227_P23.raw
L. brevis (Ba2)	PXD031809	BBM_510_P197_04_HEK_013.raw
L. brevis (Ba2)	PXD031809	BBM_435_P197_03_FRH_004.raw
L. brevis (Ba2)	PXD031809	BBM_510_P197_04_HEK_010.raw
L. brevis (Ba2)	PXD031809	BBM_510_P197_04_HEK_012.raw
L. brevis (Ba2)	PXD031809	BBM_510_P197_04_HEK_004.raw
L. brevis (Ba2)	PXD031809	BBM_510_P197_04_HEK_007.raw
L. brevis (Ba2)	PXD031809	BBM_510_P197_04_HEK_011.raw
L. brevis (Ba2)	PXD031809	BBM_510_P197_04_HEK_017.raw
L. brevis (Ba2)	PXD031809	BBM_510_P197_04_HEK_005.raw
L. brevis (Ba2)	PXD031809	BBM_510_P197_04_HEK_003.raw
L. brevis (Ba2)	PXD031809	BBM_435_P197_03_FRH_008.raw
L. brevis (Ba2)	PXD031809	BBM_510_P197_04_HEK_008.raw
L. brevis (Ba2)	PXD031809	BBM_435_P197_03_FRH_006.raw
L. brevis (Ba2)	PXD031809	BBM_510_P197_04_HEK_019.raw
L. brevis (Ba2)	PXD031809	BBM_435_P197_03_FRH_005.raw
L. brevis (Ba2)	PXD031809	BBM_510_P197_04_HEK_002.raw
L. brevis (Ba2)	PXD031809	BBM_510_P197_04_HEK_015.raw
L. brevis (Ba2)	PXD031809	BBM_510_P197_04_HEK_020.raw
L. brevis (Ba2)	PXD031809	BBM_435_P197_03_FRH_001.raw
L. brevis (Ba2)	PXD031809	BBM_435_P197_03_FRH_003.raw
L. brevis (Ba2)	PXD031809	BBM_510_P197_04_HEK_016.raw
L. brevis (Ba2)	PXD031809	BBM_510_P197_04_HEK_014.raw
L. brevis (Ba2)	PXD031809	BBM_510_P197_04_HEK_006.raw
L. brevis (Ba2)	PXD031809	BBM_435_P197_03_FRH_007.raw
L. brevis (Ba2)	PXD031809	BBM_510_P197_04_HEK_001.raw
L. brevis (Ba2)	PXD031809	BBM_435_P197_03_FRH_002.raw
L. brevis (Ba2)	PXD031809	BBM_510_P197_04_HEK_018.raw
L. brevis (Ba2)	PXD031809	BBM_510_P197_04_HEK_009.raw
M. xanthus (Ba3)	PXD031267	MH_0363-11-7PRM2.raw
M. xanthus (Ba3)	PXD031267	MH_0363-11-23PRM2.raw
M. xanthus (Ba3)	PXD031267	MH_0363-11-18PRM2.raw
M. xanthus (Ba3)	PXD031267	MH_0363-11-8PRM2.raw
M. xanthus (Ba3)	PXD031267	MH_0363-11-12PRM2.raw
M. xanthus (Ba3)	PXD031267	MH_0363-11-17PRM2.raw
M. xanthus (Ba3)	PXD031267	MH_0363-11-11PRM2.raw
M. xanthus (Ba3)	PXD031267	MH_0363-11-5PRM2.raw
M. xanthus (Ba3)	PXD031267	MH_0363-11-24PRM2.raw
M. xanthus (Ba3)	PXD031267	MH_0363-11-4PRM2.raw
M. xanthus (Ba3)	PXD031267	MH_0363-11-2PRM2.raw
M. xanthus (Ba3)	PXD031267	MH_0363-11-10PRM2.raw
M. xanthus (Ba3)	PXD031267	MH_0363-11-16PRM2.raw
M. xanthus (Ba3)	PXD031267	MH_0363-11-14PRM2.raw
M. xanthus (Ba3)	PXD031267	MH_0363-11-19PRM2.raw
M. xanthus (Ba3)	PXD031267	MH_0363-11-13PRM2.raw
M. xanthus (Ba3)	PXD031267	MH_0363-11-15PRM2.raw
M. xanthus (Ba3)	PXD031267	MH_0363-11-21PRM2.raw
M. xanthus (Ba3)	PXD031267	MH_0363-11-9PRM2.raw
M. xanthus (Ba3)	PXD031267	MH_0363-11-6PRM2.raw
M. xanthus (Ba3)	PXD031267	MH_0363-11-22PRM2.raw
M. xanthus (Ba3)	PXD031267	MH_0363-11-20PRM2.raw
M. xanthus (Ba3)	PXD031267	MH_0363-11-1PRM2.raw
M. xanthus (Ba3)	PXD031267	MH_0363-11-3PRM2.raw
E. nidulans (Fu1)	PXD015038	Biorep2_1405_B_2.raw
E. nidulans (Fu1)	PXD015038	Biorep2_1405_A_2.raw
E. nidulans (Fu1)	PXD015038	Biorep2_1405_B_1.raw
E. nidulans (Fu1)	PXD015038	Biorep2_1405_A_1.raw
E. nidulans (Fu1)	PXD015038	Biorep2_1405_C_2.raw
E. nidulans (Fu1)	PXD015038	Biorep2_1405_C_1.raw
S. cerevisiae (Fu2)	PXD031326	qeP_20190419_Ottawa_P4.raw
S. cerevisiae (Fu2)	PXD031326	qeP_20190419_Ottawa_V3.raw
S. cerevisiae (Fu2)	PXD031326	qeP_20190419_Ottawa_P3.raw
S. cerevisiae (Fu2)	PXD031326	qeP_20190419_Ottawa_P5.raw
S. cerevisiae (Fu2)	PXD031326	qeP_20190419_Ottawa_P1.raw
S. cerevisiae (Fu2)	PXD031326	qeP_20190419_Ottawa_V4.raw
S. cerevisiae (Fu2)	PXD031326	qeP_20190419_Ottawa_V1.raw
S. cerevisiae (Fu2)	PXD031326	qeP_20190419_Ottawa_V2.raw
S. cerevisiae (Fu2)	PXD031326	qeP_20190419_Ottawa_V5.raw
S. cerevisiae (Fu2)	PXD031326	qeP_20190419_Ottawa_P2.raw
F. oxysporum (Fu3)	PXD031137	20200618_004_S218191_clr1_A_Group_1.raw
F. oxysporum (Fu3)	PXD031137	20200618_007_S218190_wt_D_Wild_Type.raw
F. oxysporum (Fu3)	PXD031137	20200618_012_S218194_clr1_D_Group_1.raw
F. oxysporum (Fu3)	PXD031137	20200618_003_S218193_clr1_C_Group_1.raw
F. oxysporum (Fu3)	PXD031137	20200618_010_S218192_clr1_B_Group_1.raw
F. oxysporum (Fu3)	PXD031137	20200618_009_S218188_wt_B_Wild_Type.raw
F. oxysporum (Fu3)	PXD031137	20200618_013_S218187_wt_A_Wild_Type.raw
F. oxysporum (Fu3)	PXD031137	20200618_015_S218189_wt_C_Wild_Type.raw
D. melanogaster (Ar1)	PXD033608	T_CG17669_2.raw
D. melanogaster (Ar1)	PXD033608	ctrl_1.raw
D. melanogaster (Ar1)	PXD033608	L_CG6980_3.raw
D. melanogaster (Ar1)	PXD033608	T_WT_3.raw
D. melanogaster (Ar1)	PXD033608	ctrl_2.raw
D. melanogaster (Ar1)	PXD033608	L_WT_2.raw
D. melanogaster (Ar1)	PXD033608	dyx1c1_1.raw
D. melanogaster (Ar1)	PXD033608	L_WT_3.raw
D. melanogaster (Ar1)	PXD033608	T_WT_4.raw
D. melanogaster (Ar1)	PXD033608	dpcd_1.raw
D. melanogaster (Ar1)	PXD033608	L_WT_4.raw
D. melanogaster (Ar1)	PXD033608	T_CG17669_1.raw
D. melanogaster (Ar1)	PXD033608	dyx1c1_3.raw
D. melanogaster (Ar1)	PXD033608	L_CG6980_2.raw
D. melanogaster (Ar1)	PXD033608	L_CG17669_3.raw
D. melanogaster (Ar1)	PXD033608	L_CG17669_1.raw
D. melanogaster (Ar1)	PXD033608	T_CG6980_4.raw
D. melanogaster (Ar1)	PXD033608	T_CG17669_4.raw
D. melanogaster (Ar1)	PXD033608	T_WT_1.raw
D. melanogaster (Ar1)	PXD033608	dpcd_2.raw
D. melanogaster (Ar1)	PXD033608	L_WT_1.raw
D. melanogaster (Ar1)	PXD033608	L_CG17669_2.raw
D. melanogaster (Ar1)	PXD033608	L_CG6980_1.raw
D. melanogaster (Ar1)	PXD033608	dpcd_3.raw
D. melanogaster (Ar1)	PXD033608	T_CG6980_1.raw
D. melanogaster (Ar1)	PXD033608	L_CG17669_4.raw
D. melanogaster (Ar1)	PXD033608	T_CG6980_2.raw
D. melanogaster (Ar1)	PXD033608	ctrl_3.raw
D. melanogaster (Ar1)	PXD033608	T_CG17669_3.raw
D. melanogaster (Ar1)	PXD033608	L_CG6980_4.raw
D. melanogaster (Ar1)	PXD033608	T_CG6980_3.raw
D. melanogaster (Ar1)	PXD033608	T_WT_2.raw
D. melanogaster (Ar1)	PXD033608	dyx1c1_2.raw
A. gambiae (Ar2)	PXD016300	180707-MClass-18_2108-08-AMK.raw
A. gambiae (Ar2)	PXD016300	180707-MClass-17_4066-12-AMK.raw
A. gambiae (Ar2)	PXD016300	180707-MClass-18_2107-08-AMK.raw
A. gambiae (Ar2)	PXD016300	180707-MClass-18_2109-08-AMK.raw
A. gambiae (Ar2)	PXD016300	180707-MClass-18_2105-08-AMK.raw
A. gambiae (Ar2)	PXD016300	180707-MClass-18_2111-08-AMK.raw
A. gambiae (Ar2)	PXD016300	180707-MClass-17_4062-12-AMK.raw
A. gambiae (Ar2)	PXD016300	180707-MClass-18_2104-08-AMK.raw
A. gambiae (Ar2)	PXD016300	180707-MClass-17_4063-12-AMK.raw
A. gambiae (Ar2)	PXD016300	180707-MClass-17_4065-12-AMK.raw
A. gambiae (Ar2)	PXD016300	180707-MClass-18_2103-08-AMK.raw
A. gambiae (Ar2)	PXD016300	180707-MClass-18_2106-08-AMK.raw
A. gambiae (Ar2)	PXD016300	180707-MClass-17_4067-12-AMK.raw
A. gambiae (Ar2)	PXD016300	180707-MClass-18_2110-08-AMK.raw
A. gambiae (Ar2)	PXD016300	180707-MClass-17_4064-12-AMK.raw
A. mellifera (Ar3)	PXD032755	October_7.raw
A. mellifera (Ar3)	PXD032755	August_2.raw
A. mellifera (Ar3)	PXD032755	October_10.raw
A. mellifera (Ar3)	PXD032755	September_4.raw
A. mellifera (Ar3)	PXD032755	August_1.raw
A. mellifera (Ar3)	PXD032755	July_1.raw
A. mellifera (Ar3)	PXD032755	October_5.raw
A. mellifera (Ar3)	PXD032755	August_9.raw
A. mellifera (Ar3)	PXD032755	August_7.raw
A. mellifera (Ar3)	PXD032755	October_1.raw
A. mellifera (Ar3)	PXD032755	October_12.raw
A. mellifera (Ar3)	PXD032755	October_3.raw
A. mellifera (Ar3)	PXD032755	August_5.raw
A. mellifera (Ar3)	PXD032755	July_5.raw
A. mellifera (Ar3)	PXD032755	July_7.raw
A. mellifera (Ar3)	PXD032755	October_6.raw
A. mellifera (Ar3)	PXD032755	August_10.raw
A. mellifera (Ar3)	PXD032755	August_11.raw
A. mellifera (Ar3)	PXD032755	July_9.raw
A. mellifera (Ar3)	PXD032755	July_8.raw
A. mellifera (Ar3)	PXD032755	September_3.raw
A. mellifera (Ar3)	PXD032755	October_11.raw
A. mellifera (Ar3)	PXD032755	July_2.raw
A. mellifera (Ar3)	PXD032755	September_6.raw
A. mellifera (Ar3)	PXD032755	August_8.raw
A. mellifera (Ar3)	PXD032755	July_3.raw
A. mellifera (Ar3)	PXD032755	September_5.raw
A. mellifera (Ar3)	PXD032755	August_6.raw
A. mellifera (Ar3)	PXD032755	July_12.raw
A. mellifera (Ar3)	PXD032755	September_9.raw
A. mellifera (Ar3)	PXD032755	July_6.raw
A. mellifera (Ar3)	PXD032755	September_7.raw
A. mellifera (Ar3)	PXD032755	July_11.raw
A. mellifera (Ar3)	PXD032755	October_4.raw
A. mellifera (Ar3)	PXD032755	July_4.raw
A. mellifera (Ar3)	PXD032755	September_1.raw
A. mellifera (Ar3)	PXD032755	August_12.raw
A. mellifera (Ar3)	PXD032755	July_10.raw
A. mellifera (Ar3)	PXD032755	September_10.raw
A. mellifera (Ar3)	PXD032755	September_2.raw
A. mellifera (Ar3)	PXD032755	September_8.raw
A. mellifera (Ar3)	PXD032755	October_8.raw
A. mellifera (Ar3)	PXD032755	September_12.raw
A. mellifera (Ar3)	PXD032755	September_11.raw
A. mellifera (Ar3)	PXD032755	August_3.raw
A. mellifera (Ar3)	PXD032755	October_9.raw
A. mellifera (Ar3)	PXD032755	August_4.raw
A. mellifera (Ar3)	PXD032755	October_2.raw
G. gallus (Bi1)	PXD023871	X1-F5.raw
G. gallus (Bi1)	PXD023871	X3-F12.raw
G. gallus (Bi1)	PXD023871	X3-F15.raw
G. gallus (Bi1)	PXD023871	X3-F3.raw
G. gallus (Bi1)	PXD023871	X3-F10.raw
G. gallus (Bi1)	PXD023871	X1-F7.raw
G. gallus (Bi1)	PXD023871	X2-F11.raw
G. gallus (Bi1)	PXD023871	X2-F10.raw
G. gallus (Bi1)	PXD023871	X3-F9.raw
G. gallus (Bi1)	PXD023871	X3-F14.raw
G. gallus (Bi1)	PXD023871	X2-F2.raw
G. gallus (Bi1)	PXD023871	X3-F5.raw
G. gallus (Bi1)	PXD023871	X3-F6.raw
G. gallus (Bi1)	PXD023871	X2-F9.raw
G. gallus (Bi1)	PXD023871	X2-F5.raw
G. gallus (Bi1)	PXD023871	X1-F14.raw
G. gallus (Bi1)	PXD023871	X1-F2.raw
G. gallus (Bi1)	PXD023871	X1-F15.raw
G. gallus (Bi1)	PXD023871	X3-F13.raw
G. gallus (Bi1)	PXD023871	X2-F1.raw
G. gallus (Bi1)	PXD023871	X3-F8.raw
G. gallus (Bi1)	PXD023871	X2-F4.raw
G. gallus (Bi1)	PXD023871	X1-F1.raw
G. gallus (Bi1)	PXD023871	X3-F4.raw
G. gallus (Bi1)	PXD023871	X1-F6.raw
G. gallus (Bi1)	PXD023871	X3-F1.raw
G. gallus (Bi1)	PXD023871	X1-F13.raw
G. gallus (Bi1)	PXD023871	X3-F2.raw
G. gallus (Bi1)	PXD023871	X1-F8.raw
G. gallus (Bi1)	PXD023871	X3-F7.raw
G. gallus (Bi1)	PXD023871	X1-F4.raw
G. gallus (Bi1)	PXD023871	X2-F15.raw
G. gallus (Bi1)	PXD023871	X2-F8.raw
G. gallus (Bi1)	PXD023871	X2-F6.raw
G. gallus (Bi1)	PXD023871	X2-F13.raw
G. gallus (Bi1)	PXD023871	X2-F3.raw
G. gallus (Bi1)	PXD023871	X2-F12.raw
G. gallus (Bi1)	PXD023871	X1-F12.raw
G. gallus (Bi1)	PXD023871	X1-F11.raw
G. gallus (Bi1)	PXD023871	X1-F10.raw
G. gallus (Bi1)	PXD023871	X2-F14.raw
G. gallus (Bi1)	PXD023871	X1-F9.raw
G. gallus (Bi1)	PXD023871	X2-F7.raw
G. gallus (Bi1)	PXD023871	X3-F11.raw
G. gallus (Bi1)	PXD023871	X1-F3.raw
C. caeruleus (Bi2)	PXD009822	20141020_EXQ00_RiSc_SA_ALBUMEN1_001.raw
C. caeruleus (Bi2)	PXD009822	20141020_EXQ00_RiSc_SA_ALBUMEN1_002.raw
C. caeruleus (Bi2)	PXD009822	20141020_EXQ00_RiSc_SA_ALBUMEN1_003.raw
C. caeruleus (Bi2)	PXD009822	20141020_EXQ00_RiSc_SA_ALBUMEN1_004.raw
C. caeruleus (Bi2)	PXD009822	20141020_EXQ00_RiSc_SA_ALBUMEN1_005.raw
C. caeruleus (Bi2)	PXD009822	20141020_EXQ00_RiSc_SA_ALBUMEN1_006.raw
C. caeruleus (Bi2)	PXD009822	20141020_EXQ00_RiSc_SA_ALBUMEN1_007.raw
C. caeruleus (Bi2)	PXD009822	20141020_EXQ00_RiSc_SA_ALBUMEN1_008.raw
C. caeruleus (Bi2)	PXD009822	20141020_EXQ00_RiSc_SA_ALBUMEN1_009.raw
C. caeruleus (Bi2)	PXD009822	20141020_EXQ00_RiSc_SA_ALBUMEN1_010.raw
C. caeruleus (Bi2)	PXD009822	20141020_EXQ00_RiSc_SA_ALBUMEN1_011.raw
C. caeruleus (Bi2)	PXD009822	20141020_EXQ00_RiSc_SA_ALBUMEN1_012.raw
C. caeruleus (Bi2)	PXD009822	20141020_EXQ00_RiSc_SA_ALBUMEN1_013.raw
C. caeruleus (Bi2)	PXD009822	20141020_EXQ00_RiSc_SA_ALBUMEN1_014.raw
C. caeruleus (Bi2)	PXD009822	20141020_EXQ00_RiSc_SA_ALBUMEN1_015.raw
C. caeruleus (Bi2)	PXD009822	20141020_EXQ00_RiSc_SA_ALBUMEN1_016.raw
C. caeruleus (Bi2)	PXD009822	20141020_EXQ00_RiSc_SA_ALBUMEN1_017.raw
C. caeruleus (Bi2)	PXD009822	20141020_EXQ00_RiSc_SA_ALBUMEN1_018.raw
C. caeruleus (Bi2)	PXD009822	20141020_EXQ00_RiSc_SA_ALBUMEN1_019.raw
C. caeruleus (Bi2)	PXD009822	20141020_EXQ00_RiSc_SA_ALBUMEN1_020.raw
C. caeruleus (Bi2)	PXD009822	20141020_EXQ00_RiSc_SA_ALBUMEN1_021.raw
C. caeruleus (Bi2)	PXD009822	20141020_EXQ00_RiSc_SA_ALBUMEN1_022.raw
C. caeruleus (Bi2)	PXD009822	20141020_EXQ00_RiSc_SA_ALBUMEN1_023.raw
C. caeruleus (Bi2)	PXD009822	20141020_EXQ00_RiSc_SA_ALBUMEN1_024.raw
C. caeruleus (Bi2)	PXD009822	20141020_EXQ00_RiSc_SA_ALBUMEN1_025.raw
C. caeruleus (Bi2)	PXD009822	20141020_EXQ00_RiSc_SA_ALBUMEN1_026.raw
C. caeruleus (Bi2)	PXD009822	20141020_EXQ00_RiSc_SA_ALBUMEN1_027.raw
C. caeruleus (Bi2)	PXD009822	20141020_EXQ00_RiSc_SA_ALBUMEN1_028.raw
C. caeruleus (Bi2)	PXD009822	20141020_EXQ00_RiSc_SA_ALBUMEN1_029.raw
C. caeruleus (Bi2)	PXD009822	20141020_EXQ00_RiSc_SA_ALBUMEN1_030.raw
C. caeruleus (Bi2)	PXD009822	20141020_EXQ00_RiSc_SA_ALBUMEN1_031.raw
C. caeruleus (Bi2)	PXD009822	20141020_EXQ00_RiSc_SA_ALBUMEN1_032.raw
C. caeruleus (Bi2)	PXD009822	20141020_EXQ00_RiSc_SA_ALBUMEN1_033.raw
C. caeruleus (Bi2)	PXD009822	20141020_EXQ00_RiSc_SA_ALBUMEN1_034.raw
C. caeruleus (Bi2)	PXD009822	20141020_EXQ00_RiSc_SA_ALBUMEN1_035.raw
S. demersus (Bi3)	PXD018096	Normal_Plasma.raw
S. demersus (Bi3)	PXD018096	Abnormal_Plasma.raw
N. naja (Re1)	PXD020497	05112019_RID_1313_NaNaRj_F9.raw
N. naja (Re1)	PXD020497	05112019_RID_1313_NaNaRj_F5.raw
N. naja (Re1)	PXD020497	27122019_RID_1315_NaNaWb_F7.raw
N. naja (Re1)	PXD020497	29102019_RID_1313_NaNaPb_F7.raw
N. naja (Re1)	PXD020497	29102019_RID_1313_NaNaPb_F2.raw
N. naja (Re1)	PXD020497	09012020_NaNaWb_F4.raw
N. naja (Re1)	PXD020497	29102019_RID_1313_NaNaPb_F5.raw
N. naja (Re1)	PXD020497	27122019_RID_1315_NaNaWb_F9.raw
N. naja (Re1)	PXD020497	27122019_RID_1315_NaNaWb_F5.raw
N. naja (Re1)	PXD020497	09012020_NaNaRj_F2.raw
N. naja (Re1)	PXD020497	29102019_RID_1313_NaNaPb_F10.raw
N. naja (Re1)	PXD020497	29102019_RID_1313_NaNaPb_F9.raw
N. naja (Re1)	PXD020497	05112019_RID_1313_NaNaRj_F6.raw
N. naja (Re1)	PXD020497	27122019_RID_1315_NaNaWb_F1.raw
N. naja (Re1)	PXD020497	05112019_RID_1313_NaNaRj_F4.raw
N. naja (Re1)	PXD020497	27122019_RID_1315_NaNaWb_F2.raw
N. naja (Re1)	PXD020497	29102019_RID_1313_NaNaPb_F8.raw
N. naja (Re1)	PXD020497	29102019_RID_1313_NaNaPb_F6.raw
N. naja (Re1)	PXD020497	05112019_RID_1313_NaNaRj_F7.raw
N. naja (Re1)	PXD020497	05112019_RID_1313_NaNaRj_F8.raw
N. naja (Re1)	PXD020497	27122019_RID_1315_NaNaWb_F6.raw
N. naja (Re1)	PXD020497	29102019_RID_1313_NaNaPb_F3.raw
N. naja (Re1)	PXD020497	27122019_RID_1315_NaNaWb_F10.raw
N. naja (Re1)	PXD020497	27122019_RID_1315_NaNaWb_F8.raw
N. naja (Re1)	PXD020497	29102019_RID_1313_NaNaPb_F4.raw
N. naja (Re1)	PXD020497	05112019_RID_1313_NaNaRj_F10.raw
N. naja (Re1)	PXD020497	27122019_RID_1315_NaNaWb_F3.raw
N. naja (Re1)	PXD020497	29102019_RID_1313_NaNaPb_F1.raw
N. naja (Re1)	PXD020497	05112019_RID_1313_NaNaRj_F1.raw
N. naja (Re1)	PXD020497	05112019_RID_1313_NaNaRj_F3.raw
P. vitticeps (Re2)	PXD011171	AC-3-21-2-17-FLIT-60min-1ul.raw
P. vitticeps (Re2)	PXD011171	AC-10-21-2-17-FLIT-60min-1ul_r.raw
P. vitticeps (Re2)	PXD011171	AC-11-21-2-17-FLIT-60min-1ul_r.raw
P. vitticeps (Re2)	PXD011171	AC-8-21-2-17-FLIT-60min-1ul_r.raw
P. vitticeps (Re2)	PXD011171	AC-16-23-2-17-FL-60min-1ul.raw
P. vitticeps (Re2)	PXD011171	AC-12-21-2-17-FLIT-60min-1ul_r.raw
P. vitticeps (Re2)	PXD011171	AC-4-21-2-17-FLIT-60min-1ul.raw
P. vitticeps (Re2)	PXD011171	AC-2-21-2-17-FLIT-60min-1ul.raw
P. vitticeps (Re2)	PXD011171	AC-1-21-2-17-FLIT-60min-1ul.raw
P. vitticeps (Re2)	PXD011171	AC-17-23-2-17-FL-60min-1ul.raw
P. vitticeps (Re2)	PXD011171	AC-6-21-2-17-FLIT-60min-1ul.raw
P. vitticeps (Re2)	PXD011171	AC-5-21-2-17-FLIT-60min-1ul.raw
P. vitticeps (Re2)	PXD011171	AC-13-23-2-17-FL-60min-1ul.raw
P. vitticeps (Re2)	PXD011171	AC-15-23-2-17-FL-60min-1ul.raw
P. vitticeps (Re2)	PXD011171	AC-7-21-2-17-FLIT-60min-1ul_r.raw
P. vitticeps (Re2)	PXD011171	AC-18-23-2-17-FL-60min-1ul.raw
P. vitticeps (Re2)	PXD011171	AC-9-21-2-17-FLIT-60min-1ul_r.raw
P. vitticeps (Re2)	PXD011171	AC-14-23-2-17-FL-60min-1ul.raw
C. caretta (Re3)	PXD029569	20181105_zeljko_kornjace_six6.raw
C. caretta (Re3)	PXD029569	20181105_zeljko_kornjace_six7.raw
C. caretta (Re3)	PXD029569	20181105_zeljko_kornjace_six4.raw
C. caretta (Re3)	PXD029569	20181114_zeljko_kornjace_six3.raw
C. caretta (Re3)	PXD029569	20181114_zeljko_kornjace_six2.raw
C. caretta (Re3)	PXD029569	20181105_zeljko_kornjace_six5.raw
C. caretta (Re3)	PXD029569	20181114_zeljko_kornjace_six1.raw
C. caretta (Re3)	PXD029569	20181105_zeljko_kornjace_six9.raw
C. caretta (Re3)	PXD029569	20181105_zeljko_kornjace_six8.raw
C. sabateus (Ma1)	PXD021297	FA105LPNg-Vero_C_P_Slot2-1_1_5722.d.zip
C. sabateus (Ma1)	PXD021297	FA105LPNg-Vero_P_Slot1-54_1_5720.d.zip
C. sabateus (Ma1)	PXD021297	FA105LPNg-Vero_Slot1-52_1_5716.d.zip
C. sabateus (Ma1)	PXD021297	FA105LQ-Vero_P_Slot1-50_1_5712.d.zip
C. sabateus (Ma1)	PXD021297	FA105LPNg-Vero_C_Slot1-53_1_5718.d.zip
C. sabateus (Ma1)	PXD021297	FA105LQ-Vero_C_P_Slot1-51_1_5714.d.rar
C. sabateus (Ma1)	PXD021297	FA105LQ-Vero_Slot1-48_1_5708.d.zip
C. sabateus (Ma1)	PXD021297	FA105LQ-Vero_C_Slot1-49_1_5710.d.zip
P. cinereus (Ma2)	PXD024250	Koala_Sperm_1.raw
P. cinereus (Ma2)	PXD024250	Koala_Sperm_3.raw
P. cinereus (Ma2)	PXD024250	Koala_PBs_4.raw
P. cinereus (Ma2)	PXD024250	Koala_Sperm_2.raw
P. cinereus (Ma2)	PXD024250	Koala_PBs_3.raw
P. cinereus (Ma2)	PXD024250	Koala_PBs_2.raw
P. cinereus (Ma2)	PXD024250	Koala_Sperm_4.raw
P. cinereus (Ma2)	PXD024250	Koala_PBs_1.raw
U. arctos (Ma3)	PXD004908	X21640AZ.d.zip
U. arctos (Ma3)	PXD004908	X21647AZ.d.zip
U. arctos (Ma3)	PXD004908	X21643AZ.d.zip
U. arctos (Ma3)	PXD004908	X21642AZ.d.zip
U. arctos (Ma3)	PXD004908	X21652AZ.d.zip
U. arctos (Ma3)	PXD004908	X21641AZ.d.zip
U. arctos (Ma3)	PXD004908	X21651AZ.d.zip
U. arctos (Ma3)	PXD004908	X21646AZ.d.zip
U. arctos (Ma3)	PXD004908	X21650AZ.d.zip
U. arctos (Ma3)	PXD004908	X21638AZ.d.zip
P. promelas (Fi1)	PXD021155	3254_Lumik1_150IS_HCD-OT_SB_1.raw
P. promelas (Fi1)	PXD021155	3254_Lumik1_150IS_HCD-OT_SD_1.raw
P. promelas (Fi1)	PXD021155	3254_Lumik1_150IS_HCD-OT_HD_1.raw
P. promelas (Fi1)	PXD021155	3254_Lumik1_150IS_HCD-OT_HC_1.raw
P. promelas (Fi1)	PXD021155	3254_Lumik1_150IS_HCD-OT_HE_1.raw
P. promelas (Fi1)	PXD021155	3254_Lumik1_150IS_HCD-OT_HF_1.raw
P. promelas (Fi1)	PXD021155	3254_Lumik1_150IS_HCD-OT_SA_1.raw
P. promelas (Fi1)	PXD021155	3254_Lumik1_150IS_HCD-OT_SE_1.raw
P. promelas (Fi1)	PXD021155	3254_Lumik1_150IS_HCD-OT_SF_1.raw
P. promelas (Fi1)	PXD021155	3254_Lumik1_150IS_HCD-OT_HA_1.raw
P. promelas (Fi1)	PXD021155	3254_Lumik1_150IS_HCD-OT_HB_1.raw
P. promelas (Fi1)	PXD021155	3254_Lumik1_150IS_HCD-OT_SC_1.raw
D. rerio (Fi2)	PXD027191	MM_mix1_1.raw
D. rerio (Fi2)	PXD027192	MM_mix1_10.raw
D. rerio (Fi2)	PXD027193	MM_mix1_2.raw
D. rerio (Fi2)	PXD027194	MM_mix1_3.raw
D. rerio (Fi2)	PXD027195	MM_mix1_4.raw
D. rerio (Fi2)	PXD027196	MM_mix1_5.raw
D. rerio (Fi2)	PXD027197	MM_mix1_6.raw
D. rerio (Fi2)	PXD027198	MM_mix1_7.raw
D. rerio (Fi2)	PXD027199	MM_mix1_8.raw
D. rerio (Fi2)	PXD027200	MM_mix1_9.raw
D. rerio (Fi2)	PXD027201	MM_mix2_1.raw
D. rerio (Fi2)	PXD027202	MM_mix2_10.raw
D. rerio (Fi2)	PXD027203	MM_mix2_2.raw
D. rerio (Fi2)	PXD027204	MM_mix2_3.raw
D. rerio (Fi2)	PXD027205	MM_mix2_4.raw
D. rerio (Fi2)	PXD027206	MM_mix2_5.raw
D. rerio (Fi2)	PXD027207	MM_mix2_6.raw
D. rerio (Fi2)	PXD027208	MM_mix2_7.raw
D. rerio (Fi2)	PXD027206	MM_mix2_8.raw
D. rerio (Fi2)	PXD027207	MM_mix2_9.raw
D. rerio (Fi2)	PXD027208	MM_mix3_1.raw
D. rerio (Fi2)	PXD027206	MM_mix3_10.raw
D. rerio (Fi2)	PXD027206	MM_mix3_2.raw
D. rerio (Fi2)	PXD027207	MM_mix3_3.raw
D. rerio (Fi2)	PXD027208	MM_mix3_4.raw
D. rerio (Fi2)	PXD027206	MM_mix3_5.raw
D. rerio (Fi2)	PXD027207	MM_mix3_6.raw
D. rerio (Fi2)	PXD027206	MM_mix3_7.raw
D. rerio (Fi2)	PXD027207	MM_mix3_8.raw
D. rerio (Fi2)	PXD027208	MM_mix3_9.raw
O. latipes (Fi3)	PXD022153	A4.raw
O. latipes (Fi3)	PXD022153	B4.raw
O. latipes (Fi3)	PXD022153	A3.raw
O. latipes (Fi3)	PXD022153	A2.raw
O. latipes (Fi3)	PXD022153	B3.raw
O. latipes (Fi3)	PXD022153	C2.raw
O. latipes (Fi3)	PXD022153	D2.raw
O. latipes (Fi3)	PXD022153	C4.raw
O. latipes (Fi3)	PXD022153	B1.raw
O. latipes (Fi3)	PXD022153	C1.raw
O. latipes (Fi3)	PXD022153	A1.raw
O. latipes (Fi3)	PXD022153	C3.raw
O. latipes (Fi3)	PXD022153	B2.raw
O. latipes (Fi3)	PXD022153	D1.raw
O. latipes (Fi3)	PXD022153	D3.raw
C. sativa (Pl1)	PXD012969	Hempseed_IEX_22a_07212017.raw
C. sativa (Pl1)	PXD012969	Hempseed_IEX_23a_07222017.raw
C. sativa (Pl1)	PXD012969	Hempseed_IEX_29a_07202017.raw
C. sativa (Pl1)	PXD012969	Hempseed_IEX_28a_07202017.raw
C. sativa (Pl1)	PXD012969	Hempseed_IEX_21a_07212017.raw
C. sativa (Pl1)	PXD012969	Hempseed_IEX_25a_07192017.raw
C. sativa (Pl1)	PXD012969	Hempseed_IEX_26a_07202017.raw
C. sativa (Pl1)	PXD012969	Hempseed_IEX_27a_07202017.raw
C. sativa (Pl1)	PXD012969	Hempseed_IEX_20a_07212017.raw
C. sativa (Pl1)	PXD012969	Hempseed_IEX_18a_07202017.raw
C. sativa (Pl1)	PXD012969	Hempseed_IEX_19a_07212017.raw
C. sativa (Pl1)	PXD012969	Hempseed_IEX_24a_07222017.raw
A. thaliana (Pl2)	PXD040435	FREE1_rep1_fraction2_20200716.raw
A. thaliana (Pl2)	PXD040435	FREE1_rep4_fraction2_20210917.raw
A. thaliana (Pl2)	PXD040435	GFP_rep1_fraction2_20200723.raw
A. thaliana (Pl2)	PXD040435	FREE1_rep1_fraction5_20200716.raw
A. thaliana (Pl2)	PXD040435	GFP_rep2_fraction4_20210917.raw
A. thaliana (Pl2)	PXD040435	FREE1_rep1_fraction1_20200716.raw
A. thaliana (Pl2)	PXD040435	GFP_rep4_fraction3_20220110.raw
A. thaliana (Pl2)	PXD040435	GFP_rep1_fraction3_20200723.raw
A. thaliana (Pl2)	PXD040435	GFP_rep3_fraction2_20220110.raw
A. thaliana (Pl2)	PXD040435	GFP_rep2_fraction3_20210917.raw
A. thaliana (Pl2)	PXD040435	GFP_rep1_fraction5_20200723.raw
A. thaliana (Pl2)	PXD040435	FREE1_rep4_fraction3_20210917.raw
A. thaliana (Pl2)	PXD040435	GFP_rep4_fraction2_20220110.raw
A. thaliana (Pl2)	PXD040435	GFP_rep3_fraction3_20220110.raw
A. thaliana (Pl2)	PXD040435	FREE1_rep2_fraction3_20210909.raw
A. thaliana (Pl2)	PXD040435	FREE1_rep1_fraction3_20200716.raw
A. thaliana (Pl2)	PXD040435	FREE1_rep2_fraction4_20210909.raw
A. thaliana (Pl2)	PXD040435	GFP_rep2_fraction1_20200716.raw
A. thaliana (Pl2)	PXD040435	GFP_rep2_fraction2_20210917.raw
A. thaliana (Pl2)	PXD040435	FREE1_rep4_fraction1_20210917.raw
A. thaliana (Pl2)	PXD040435	GFP_rep1_fraction1_20200723.raw
A. thaliana (Pl2)	PXD040435	FREE1_rep3_fraction1_20210917.raw
A. thaliana (Pl2)	PXD040435	FREE1_rep2_fraction2_20210909.raw
A. thaliana (Pl2)	PXD040435	FREE1_rep2_fraction1_20210909.raw
A. thaliana (Pl2)	PXD040435	FREE1_rep3_fraction2_20210917.raw
A. thaliana (Pl2)	PXD040435	GFP_rep3_fraction1_20220110.raw
A. thaliana (Pl2)	PXD040435	FREE1_rep3_fraction5_20210917.raw
A. thaliana (Pl2)	PXD040435	FREE1_rep2_fraction5_20210909.raw
A. thaliana (Pl2)	PXD040435	FREE1_rep1_fraction4_20200716.raw
A. thaliana (Pl2)	PXD040435	GFP_rep1_fraction4_20200723.raw
A. thaliana (Pl2)	PXD040435	GFP_rep4_fraction1_20220110.raw
A. thaliana (Pl2)	PXD040435	FREE1_rep3_fraction4_20210917.raw
A. thaliana (Pl2)	PXD040435	FREE1_rep3_fraction3_20210917.raw
R. chinensis (Pl3)	PXD036672	F9233LPUb_stage3_3_Slot1-47_1_1235.d.zip
R. chinensis (Pl3)	PXD036672	F9233LPUb_stage5_2_Slot1-49_1_1239.d.zip
R. chinensis (Pl3)	PXD036672	F9233LPUb_stage3_1_Slot1-45_1_1231.d.zip
R. chinensis (Pl3)	PXD036672	F9233LPUb_stage3_2_Slot1-46_1_1233.d.zip
R. chinensis (Pl3)	PXD036672	F9233LPUb_stage5_1_Slot1-48_1_1237.d.zip
R. chinensis (Pl3)	PXD036672	F9233LPUb_stage5_3_Slot1-50_1_1241.d.zip
P. falciparum (Ot1)	PXD039646	P4013_6_1_1_5525.d.zip
P. falciparum (Ot1)	PXD039646	P4013_9_1_1_5526.d.zip
P. falciparum (Ot1)	PXD039646	P4013_11_1_1_5523.d.zip
P. falciparum (Ot1)	PXD039646	P4013_10_1_1_5519.d.zip
P. falciparum (Ot1)	PXD039646	P4013_8_1_1_5522.d.zip
P. falciparum (Ot1)	PXD039646	P4013_4_1_1_5517.d.zip
P. falciparum (Ot1)	PXD039646	P4013_12_1_1_5527.d.zip
P. falciparum (Ot1)	PXD039646	P4013_2_1_1_5520.d.zip
P. falciparum (Ot1)	PXD039646	P4013_5_1_1_5521.d.zip
P. falciparum (Ot1)	PXD039646	P4013_1_1_1_5516.d.zip
P. falciparum (Ot1)	PXD039646	P4013_7_1_1_5518.d.zip
P. falciparum (Ot1)	PXD039646	P4013_3_1_1_5524.d.zip
A. queenslandica (Ot2)	PXD027246	AN26_2.raw
A. queenslandica (Ot2)	PXD027246	AN26_1.raw
A. queenslandica (Ot2)	PXD027246	AN28_4.raw
A. queenslandica (Ot2)	PXD027246	AN30_6.raw
A. queenslandica (Ot2)	PXD027246	AN30_3.raw
A. queenslandica (Ot2)	PXD027246	AN26_4.raw
A. queenslandica (Ot2)	PXD027246	AN28_5.raw
A. queenslandica (Ot2)	PXD027246	AN30_4.raw
A. queenslandica (Ot2)	PXD027246	AN26_6.raw
A. queenslandica (Ot2)	PXD027246	AN30_2.raw
A. queenslandica (Ot2)	PXD027246	AN28_3.raw
A. queenslandica (Ot2)	PXD027246	AN26_3.raw
A. queenslandica (Ot2)	PXD027246	AN28_2.raw
A. queenslandica (Ot2)	PXD027246	AN28_1.raw
A. queenslandica (Ot2)	PXD027246	AN30_1.raw
A. queenslandica (Ot2)	PXD027246	AN26_5.raw
A. queenslandica (Ot2)	PXD027246	AN30_5.raw
A. queenslandica (Ot2)	PXD027246	AN28_6.raw
C. elegans (Ot3)	PXD038019	20220818_AS_106.raw
C. elegans (Ot3)	PXD038019	20220818_AS_101.raw
C. elegans (Ot3)	PXD038019	20220818_AS_102.raw
C. elegans (Ot3)	PXD038019	20220818_AS_113.raw
C. elegans (Ot3)	PXD038019	20220818_AS_108.raw
C. elegans (Ot3)	PXD038019	20220818_AS_103.raw
C. elegans (Ot3)	PXD038019	20220818_AS_107.raw
C. elegans (Ot3)	PXD038019	20220818_AS_109.raw
C. elegans (Ot3)	PXD038019	20220818_AS_104.raw
C. elegans (Ot3)	PXD038019	20220818_AS_111.raw
C. elegans (Ot3)	PXD038019	20220818_AS_112.raw
