# Supplementary material for: Brownotate, a Comprehensive Solution to Generate Protein Sequence Databases for Any Species
Source: Proteomics. 2026 Jan 6;26(5):13–26. doi: 10.1002/pmic.70094 (PMC13106930; doi:10.1002/pmic.70094)
Supplement: Supplementary file 5 — Supporting File 5: pmic70094‐sup‐0005‐TableS6.xlsx. [file PMIC-26--s005.xlsx]

## Sheet: Feuil1
Table S6. Influence of the sequencing platform or strategy on the quality of Brownotate assembly
Several Brownotate assemblies per species were generated for some species, i.e. by selecting genomic datasets from different sequencing platform (e.g. Illumina, Oxford Nanopore, IonTorrent, PacBio) or strategy (e.g. WGS, Mnase, CHiP, Hi-C, PCR), but with a similar depth. For a given species, assemblies obtained with genomic data from long-read platforms or non-WGS strategies were compared to asse…
Group	Species	Platform	Strategy/Selection	BR Assembly Length (bp)	BR N50 (bp)	Coverage (% on REF)	BR Busco groups (%)	Sequencing depth	Assembly Length ratio	N50 ratio	Coverage ratio	Busco groups ratio
Fungi	Emericella nidulans v2	ION_TORRENT (short-read)	WGS/RANDOM	34255554	44824	99.159	85.7	51x
Fungi	Emericella nidulans v3	OXFORD_NANOPORE (long-read)	WGS/RANDOM	28334171	612	61.376	2.6	53x	0.827141	0.0136534	0.618965	0.0303384
Fungi	Saccharomyces cerevisiae	ILLUMINA (short-read)	WGS/RANDOM	14120026	75262	96.644	99.5	226x
Fungi	Saccharomyces cerevisiae v3	OXFORD_NANOPORE (long-read)	WGS/RANDOM	58604530	2299	65.611	15.7	220x	4.15045	0.0305466	0.678894	0.157789
Fungi	Saccharomyces cerevisiae v4	ILLUMINA (short-read)	ChIP-Seq/ChIP	11410179	17847	93.229	98.5	223x	0.808085	0.237132	0.964664	0.98995
Fungi	Fusarium oxysporum v2	ILLUMINA (short-read)	WGS/RANDOM	56714729	81097	80.954	97.8	78x
Fungi	Fusarium oxysporum v3	ILLUMINA (short-read)	ChIP-Seq/ChIP	53558231	109947	84.965	97.6	88x	0.944344	1.35575	1.04955	0.997955
Fungi	Agaricus bisporus	ILLUMINA (short-read)	WGS/RANDOM	29932517	149140	87.71	93	171x
Fungi	Agaricus bisporus v4	ILLUMINA (short-read)	Hi-C/RANDOM	33302683	1072	81.35	22.14	171x	1.11259	0.00718788	0.927488	0.238065
Fungi	Rhodotorula toruloides v6	ILLUMINA (short-read)	WGS/RANDOM	20524725	234821	4.937	87.9	80x
Fungi	Rhodotorula toruloides v3	PACBIO_SMRT (long-read)	WGS/RANDOM	776232467	2657	0.733	0.2	84x	37.8194	0.011315	0.148471	0.00227531
Fungi	Rhodotorula toruloides	ILLUMINA (short-read)	WGS/RANDOM	20376809	165092	99.857	87.6	238x
Fungi	Rhodotorula toruloides v2	ILLUMINA (short-read)	WGS/PCR	23642672	156466	4.948	88	238x	1.16027	0.94775	0.0495509	1.00457
Fungi	Rhodotorula toruloides v4	ILLUMINA (short-read)	MNase-Seq/RANDOM	140619768	1168	99.691	87.8	239x	6.90097	0.00707484	0.998338	1.00228
Mammals	Chlorocebus sabaeus v2	ILLUMINA (short-read)	WGS/RANDOM	2730875386	11369	90.504	40.2	41x
Mammals	Chlorocebus sabaeus v3	ILLUMINA (short-read)	Hi-C/other	3475852767	1367	85.903	7.4	58x	1.2728	0.120239	0.949162	0.18408
Mammals	Ursus arctos	ILLUMINA (short-read)	WGS/RANDOM	2468164009	34321	93.165	62.4	64x
Mammals	Ursus arctos v2	ILLUMINA (short-read)	Hi-C/RANDOM	2608540547	4710	88.734	29.5	55x	1.05687	0.137234	0.952439	0.472756
Plants	Arabidopsis thaliana v2	BGISEQ (short-read)	WGS/RANDOM	134342755	55334	97.973	98.9	68x
Plants	Arabidopsis thaliana v3	OXFORD_NANOPORE (long-read)	WGS/RANDOM	169778576	25352	89.424	98.4	71x	1.26377	0.458163	0.912741	0.994944
