# Supplementary material for: Brownotate, a Comprehensive Solution to Generate Protein Sequence Databases for Any Species
Source: Proteomics. 2026 Jan 6;26(5):13–26. doi: 10.1002/pmic.70094 (PMC13106930; doi:10.1002/pmic.70094)
Supplement: Supplementary file 6 — Supporting File 6: pmic70094‐sup‐0006‐TableS7.xlsx. [file PMIC-26--s004.xlsx]

## Sheet: Feuil1
Table S7. Influence of the sequencing depth on the assembly quality
Several Brownotate assemblies per species were generated for some species, i.e. by selecting genomic datasets from a same sequencing platform (e.g. Illumina, Oxford Nanopore, IonTorrent, PacBio) and/or strategy (e.g. WGS, Mnase, CHiP, Hi-C, PCR), but with a different sequencing depth. For a given species, assemblies obtained from genomic data with a different sequencing depth were compared to eac…
Group	Species	Platform	Strategy/Selection	BR Assembly Length (bp)	BR N50 (bp)	Coverage (% on REF)	BR Busco groups (%)	Sequencing depth	Depth ratio	Assembly Length ratio	N50 ratio	Coverage ratio	Busco groups ratio
Fungi	Saccharomyces cerevisiae	ILLUMINA	WGS/RANDOM	14120026	75262	96.644	99.5	226x
Fungi	Saccharomyces cerevisiae v2	ILLUMINA	WGS/RANDOM	12362273	64533	96.806	99.3	3886x	17.1697	0.875513	0.857445	1.00168	0.99799
Fungi	Agaricus bisporus	ILLUMINA	WGS/RANDOM	29932517	149140	87.71	93	171x
Fungi	Agaricus bisporus v2	ILLUMINA	WGS/RANDOM	70360105	123991	89.412	93	391x	2.28588	2.35062	0.831373	1.0194	1
Fungi	Agaricus bisporus v3	ILLUMINA	WGS/RANDOM	115642595	3113	97.231	85	1002x	5.85866	3.86344	0.020873	1.10855	0.913978
Fungi	Botryobasidium botryosum	ILLUMINA	WGS/RANDOM	44793876	19490	95.786	83.8	171x
Fungi	Botryobasidium botryosum v2	ILLUMINA	WGS/RANDOM	45824862	44609	97.468	87.3	329x	1.92138	1.02302	2.28881	1.01756	1.04177
Fungi	Botryobasidium botryosum v3	ILLUMINA	WGS/RANDOM	57311239	1033	96.297	12.7	433x	2.52837	1.27944	0.0530015	1.00533	0.151551
Fungi	Botryobasidium botryosum v4	ILLUMINA	WGS/RANDOM	61208967	1240	97.841	24.3	591x	3.44975	1.36646	0.0636224	1.02145	0.289976
Fungi	Rhodotorula toruloides v5	ILLUMINA	WGS/RANDOM	17276878	658	83.535	11.3	45x
Fungi	Rhodotorula toruloides v6	ILLUMINA	WGS/RANDOM	20524725	234821	4.937	87.9	80x	1.78026	1.18799	356.871	0.059101	7.77876
Fungi	Rhodotorula toruloides	ILLUMINA	WGS/RANDOM	20376809	165092	99.857	87.6	238x	5.30708	1.17943	250.9	1.19539	7.75221
Mammals	Chlorocebus sabaeus v2	ILLUMINA	WGS/RANDOM	2730875386	11369	90.504	40.2	41x
Mammals	Chlorocebus sabaeus	ILLUMINA	WGS/RANDOM	3215377518	21130	93.607	49.1	94x	2.28533	1.17742	1.85856	1.03429	1.22139
Mammals	Phascolarctos cinereus v2	ILLUMINA	WGS/other	3028355885	2454	89.809	11.9	7x
Mammals	Phascolarctos cinereus	ILLUMINA	WGS/RANDOM	3375561314	45993	98.214	67.5	43x	5.90064	1.11465	18.7421	1.09359	5.67227
Mammals	Phascolarctos cinereus v3	ILLUMINA	WGS/other	3502483552	43931	98.178	72.3	75x	10.2127	1.15656	17.9018	1.09319	6.07563
Mammals	Canis lupus v2	ILLUMINA	WGS/RANDOM	2502331209	32072	94.407	59.1	21x
Mammals	Canis lupus	ILLUMINA	WGS/RANDOM	2404979967	29401	93.55	56.4	53x	2.51543	0.961096	0.916719	0.990922	0.954315
Mammals	Orcinus orca	ILLUMINA	WGS/RANDOM	2116029905	2184	76.04	13.7	10x
Mammals	Orcinus orca v2	ILLUMINA	WGS/RANDOM	2550700831	20054	88.138	52.5	45x	4.64507	1.20542	9.18223	1.1591	3.83212
Plants	Cannabis sativa	ILLUMINA	WGS/RANDOM	1389773526	358	62.809	83	113x
Plants	Cannabis sativa v2	ILLUMINA	WGS/RANDOM	2784962515	318	71.857	69.8	286x	2.53649	2.0039	0.888268	1.14406	0.840964
Plants	Arabidopsis thaliana v2	BGISEQ	WGS/RANDOM	134342755	55334	97.973	98.9	68x
Plants	Arabidopsis thaliana	ILLUMINA	WGS/RANDOM	205390114	42256	97.3	98.8	507x	7.47405	1.52885	0.763653	0.993131	0.998989
Plants	Brachypodium distachyon v3	ILLUMINA	WGS/unspecified	271298618	3068	96.296	93.6	77x
Plants	Brachypodium distachyon v2	ILLUMINA	WGS/unspecified	651709919	677	97.522	92.1	153x	1.98779	1.52068	0.220665	1.01273	0.983974
Plants	Brachypodium distachyon	ILLUMINA	WGS/unspecified	851823047	490	98.653	89.9	975x	12.6884	1.98762	0.159713	1.02448	0.96047
Plants	Capsicum annuum v2	ILLUMINA	WGS/RANDOM	3070089679	6174	76.74	63.8	10x
Plants	Capsicum annuum	ILLUMINA	WGS/RANDOM	3811482623	8923	81.394	72.2	25x	2.37451	1.24149	1.44525	1.06065	1.13166
