# Supplementary material for: Brownotate, a Comprehensive Solution to Generate Protein Sequence Databases for Any Species
Source: Proteomics. 2026 Jan 6;26(5):13–26. doi: 10.1002/pmic.70094 (PMC13106930; doi:10.1002/pmic.70094)
Supplement: Supplementary file 7 — Supporting File 7: pmic70094‐sup‐0007‐TableS9.xlsx. [file PMIC-26--s002.xlsx]

## Sheet: Feuil1
Table S9. MaxQuant results obtained with or without discarding small proteins of less than 100 amino acids in protein sequence databases
The number of protein groups identified by MaxQuant solely from REF protein databases, solely from BR protein databases, solely from OBRA protein databases or from both REF and BR or REF and OBRA databases (overlap) is given for 27 species. Percentages are given between brackets. The results are shown for MaxQuant analysis using complete protein sequence databases (i.e. containing all proteins in…
Group	Species	REF / BR comparison															REF / OBRA comparison
		# Protein groups identified									# Peptides / Protein group						# Protein groups identified									# Peptides / Protein group
		Complete database				Filtered database				% change	Complete database			Filtered database			Complete database				Filtered database				% change	Complete database			Filtered database
		REF	overlap	BR	Total	REF	overlap	BR	Total		REF	overlap	BR	REF	overlap	BR	REF	overlap	OBRA	Total	REF	overlap	OBRA	Total		REF	overlap	OBRA	REF	overlap	OBRA
Bacteria	Staphylococcus aureus	3 (1)	195 (95)	7 (3)	205	10 (4)	231 (92)	11 (4)	252	1.22927	1.33333	4.28718	1.57143	1	4.41126	1.36364	0 (0)	198 (99)	3 (1)	201	0 (0)	241 (98)	4 (2)	245	1.21891	-	4.24242	2.33333	-	4.26971	1.75
Bacteria	Levilactobacillus brevis	424 (19)	1388 (63)	382 (17)	2194	493 (25)	1181 (59)	314 (16)	1988	0.906108	9.5	11.9791	3.62304	10.7546	12.4335	4.06688	10 (1)	1802 (99)	13 (1)	1825	6 (0)	1668 (99)	8 (0)	1682	0.921644	5.9	11.4295	5	5.5	11.9622	5
Bacteria	Myxococcus xanthus	9 (0)	1798 (99)	7 (0)	1814	12 (1)	1737 (99)	8 (0)	1757	0.968578	2	2.34761	1.85714	2.66667	2.36212	1.75	9 (0)	1798 (99)	7 (0)	1814	11 (1)	1738 (99)	8 (0)	1757	0.968578	2	2.34761	1.85714	1.81818	2.36766	1.75
Fungi	Emericella nidulans	39 (3)	1036 (90)	70 (6)	1145	36 (4)	805 (89)	63 (7)	904	0.78952	1.23077	2.99324	1.67143	1.22222	3.71553	2.06349	100 (9)	975 (88)	34 (3)	1109	72 (8)	769 (88)	32 (4)	873	0.787196	1.37	3.08923	2.29412	1.34722	3.82055	2.9375
Fungi	Saccharomyces cerevisiae	44 (2)	2445 (98)	5 (0)	2494	23 (1)	2410 (99)	4 (0)	2437	0.977145	1.75	6.9771	1	2.17391	7.20415	2.75	133 (5)	2356 (95)	2 (0)	2491	103 (4)	2330 (95)	7 (0)	2440	0.979526	2.00752	7.16002	3	2.19417	7.37597	4.57143
Fungi	Fusarium oxysporum	52 (8)	432 (71)	128 (21)	612	44 (7)	435 (72)	124 (21)	603	0.985294	1.63462	5.30093	1.8125	2	5.21839	1.94355	35 (7)	449 (90)	14 (3)	498	28 (6)	451 (92)	9 (2)	488	0.97992	1	5.21158	1.5	1	5.1663	1.88889
Arthropoda	Drosphila melanogaster	714 (11)	5331 (83)	349 (5)	6394	701 (11)	5196 (83)	339 (5)	6236	0.975289	5.66106	12.4003	2.71633	5.63053	12.6549	2.81121	566 (9)	5479 (90)	42 (1)	6087	530 (9)	5367 (90)	56 (1)	5953	0.977986	5.50353	12.2345	3.38095	5.6566	12.4285	3.14286
Arthropoda	Anopheles gambiae	112 (7)	1396 (86)	119 (7)	1627	148 (9)	1304 (84)	109 (7)	1561	0.959435	2.88393	8.03725	2.95798	3.31757	8.40874	3.38532	104 (7)	1404 (91)	32 (2)	1540	94 (6)	1358 (91)	36 (2)	1488	0.966234	3.71154	7.94658	3.96875	4.09574	8.15243	4.08333
Arthropoda	Apis mellifera	356 (8)	3602 (85)	283 (7)	4241	392 (9)	3616 (84)	284 (7)	4292	1.01203	3.38202	11.3554	4.27562	3.72449	11.7304	4.81338	339 (8)	3619 (89)	92 (2)	4050	346 (8)	3662 (89)	107 (3)	4115	1.01605	4.07965	11.2526	4.91304	4.84393	11.524	5.01869
Birds	Gallus gallus	75 (11)	554 (81)	59 (9)	688	115 (16)	539 (77)	47 (7)	701	1.0189	1.24	4.47473	1.45763	1.53913	4.72913	1.34043	64 (10)	565 (88)	15 (2)	644	77 (11)	577 (86)	18 (3)	672	1.04348	1.39062	4.39469	1.6	1.4026	4.53726	1.66667
Birds	Cyanistes caeruleus	28 (15)	129 (68)	33 (17)	190	29 (16)	126 (69)	28 (15)	183	0.963158	3.96429	7.91473	2.45455	3.89655	8.03175	2.60714	21 (12)	136 (81)	11 (7)	168	22 (13)	133 (80)	11 (7)	166	0.988095	4.33333	7.65441	3.45455	4.22727	7.7594	3.36364
Birds	Spheniscus demersus	4 (7)	33 (58)	20 (35)	57	2 (3)	39 (65)	19 (32)	60	1.05263	1	5.30303	3.35	1.5	5.10256	3.36842	3 (6)	34 (65)	15 (29)	52	1 (2)	40 (77)	11 (21)	52	1	1	5.17647	4	1	5.025	4.90909
Reptiles	Naja naja	43 (23)	50 (27)	90 (49)	183	44 (25)	48 (28)	82 (47)	174	0.95082	2.09302	2.02	1.42222	2.40909	1.9375	1.32927	28 (21)	65 (49)	40 (30)	133	27 (20)	65 (47)	45 (33)	137	1.03008	1.32143	2.36923	2.05	1.33333	2.50769	1.93333
Reptiles	Pogona vitticeps	773 (33)	1339 (57)	228 (10)	2340	924 (41)	1154 (51)	178 (8)	2256	0.964103	2.10737	4.25541	1.57018	2.42749	4.51646	1.70225	413 (19)	1699 (78)	66 (3)	2178	407 (19)	1671 (77)	79 (4)	2157	0.990358	1.75545	3.88582	1.65152	1.78378	4.02693	1.91139
Reptiles	Caretta caretta	3 (10)	15 (48)	13 (42)	31	11 (16)	35 (50)	24 (34)	70	2.25806	1.33333	4.93333	1.38462	1.45455	2.48571	1.20833	2 (7)	16 (57)	10 (36)	28	8 (11)	38 (52)	27 (37)	73	2.60714	1	4.75	1.4	1	2.5	1.14815
Mammals	Chlorocebus sabaeus	1241 (17)	5672 (79)	251 (4)	7164	1373 (20)	5394 (77)	216 (3)	6983	0.974735	2.639	5.9122	1.55378	2.72469	5.98535	1.68981	823 (12)	6090 (86)	136 (2)	7049	803 (12)	5964 (86)	129 (2)	6896	0.978295	2.15674	5.75271	1.61765	2.15193	5.75084	1.7907
Mammals	Phascolarctos cinereus	131 (12)	898 (84)	41 (4)	1070	138 (13)	880 (83)	38 (4)	1056	0.986916	1.87023	5.77506	2.26829	2.22464	5.81364	2.28947	101 (10)	928 (87)	33 (3)	1062	93 (9)	925 (88)	34 (3)	1052	0.990584	1.93069	5.64224	2.48485	1.82796	5.67892	2.61765
Mammals	Ursus arctos	77 (11)	608 (85)	29 (4)	714	92 (12)	604 (82)	40 (5)	736	1.03081	3.53247	10.199	2	3.68478	10.154	1.625	42 (6)	643 (90)	27 (4)	712	45 (6)	651 (88)	42 (6)	738	1.03652	2.61905	9.8958	1.37037	2.64444	9.75883	1.16667
Fish	Pimephales promelas	488 (8)	4993 (85)	424 (7)	5905	929 (16)	4431 (77)	363 (6)	5723	0.969179	2.70082	7.01522	1.86792	3.2239	7.53735	2.24518	325 (6)	5156 (93)	72 (1)	5553	326 (6)	5034 (92)	104 (2)	5464	0.983973	3.79077	6.81012	2.81944	3.58896	6.99702	3.33654
Fish	Danio rerio	152 (32)	202 (42)	123 (26)	477	193 (42)	169 (37)	96 (21)	458	0.960168	1.02632	1.10396	1.01626	1.02591	1.09467	1.01042	133 (31)	221 (51)	76 (18)	430	137 (30)	225 (50)	92 (20)	454	1.05581	1.03008	1.09502	1.01316	1.0292	1.07556	1
Fish	Oryzias latipes	553 (8)	6003 (85)	536 (8)	7092	648 (9)	5753 (84)	482 (7)	6883	0.97053	2.89512	7.69382	2.75373	3.06636	7.90144	3.09129	557 (8)	5999 (90)	133 (2)	6689	534 (8)	5867 (90)	154 (2)	6555	0.979967	3.85099	7.60827	3.37594	3.93446	7.72848	3.70779
Plants	Cannabis sativa	16 (4)	395 (90)	30 (7)	441	138 (8)	1283 (79)	213 (13)	1634	3.70522	2.625	4.44051	2.76667	2.92029	6.90023	3.18779	8 (2)	403 (96)	8 (2)	419	43 (3)	1378 (93)	58 (4)	1479	3.52983	2.625	4.40447	1.75	2.83721	6.62845	2.2931
Plants	Arabidopsis thaliana	65 (2)	3676 (96)	87 (2)	3828	64 (2)	3653 (96)	100 (3)	3817	0.997126	3.2	5.33188	1.28736	3.04688	5.33726	1.3	67 (2)	3674 (98)	9 (0)	3750	64 (2)	3653 (98)	19 (1)	3736	0.996267	2.98507	5.33696	2.77778	2.875	5.34027	2.05263
Plants	Rosa chinensis	115 (9)	1123 (84)	91 (7)	1329	187 (11)	1492 (84)	100 (6)	1779	1.3386	1.18261	1.83348	1.16484	1.28877	2.3063	1.29	87 (7)	1151 (92)	14 (1)	1252	110 (6)	1569 (92)	18 (1)	1697	1.35543	1.25287	1.81234	1.35714	1.29091	2.25621	1.38889
Others	Plasmodium falciparum	15 (2)	814 (98)	5 (1)	834	32 (3)	963 (96)	8 (1)	1003	1.20264	2.53333	6.40909	1.6	3.59375	8.03011	1.125	3 (0)	826 (100)	1 (0)	830	0 (0)	995 (100)	3 (0)	998	1.20241	1	6.35835	1	-	7.88744	1
Others	Amphimedon queenslandica	119 (18)	337 (50)	215 (32)	671	205 (27)	385 (51)	162 (22)	752	1.12072	1.05882	2.09496	1.0186	1.38537	2.88571	1.05556	27 (5)	429 (82)	66 (13)	522	24 (4)	566 (86)	66 (10)	656	1.2567	1	1.87646	1.04545	1.08333	2.41873	1.10606
Others	Caenorhabditis elegans	315 (6)	4231 (87)	320 (7)	4866	332 (7)	4184 (86)	328 (7)	4844	0.995479	3.42857	11.204	6.05	4.18675	11.4309	6.02134	353 (8)	4193 (92)	24 (1)	4570	332 (7)	4184 (92)	38 (1)	4554	0.996499	3.45609	11.2721	6.79167	4.1747	11.4319	4.47368
